# Supplementary material for: Multistrain Probiotics Plus Vitamin D Improve Gut Barrier Function and Gut Microbiota Composition in Irritable Bowel Syndrome Without Constipation: Results from a Double-Blind, Randomized, Placebo-Controlled Trial
Source: Nutrients. 2025 May 18;17(10):1708. doi: 10.3390/nu17101708 (PMC12114473; doi:10.3390/nu17101708)
Supplement: Supplementary file 1 [file nutrients-17-01708-s001.zip]

Archive with 8 entries (8 files):
- Ottabac_Supplementary Table S1.pdf
- Ottabac_Supplementary Table S2.pdf
- Ottabac_Supplementary Table S3.pdf
- supplementary figure S1.jpg
- supplementary figure S2.jpg
- supplementary figure S3.jpg
- supplementary figure S4.jpg
- Supplementary Figures Legends.pdf
